# Supplementary material for: MuTAnT: a family of Mutator-like transposable elements targeting TA microsatellites in Medicago truncatula
Source: Genetica. 2015 May 17;143(4):433–40. doi: 10.1007/s10709-015-9842-5 (PMC4486113; doi:10.1007/s10709-015-9842-5)
Supplement: Supplementary file 2 — Complete list of physical positions of MuTAnTs in M. truncatula A17. The complete information on physical positions with reference to distances from coding regions, number of TA repeats surrounding insertions and length of TIRs. (XLSX 25 kb) [file 10709_2015_9842_MOESM2_ESM.xlsx]

## Sheet: Arkusz1
MuTAnT	Chromosome:	Genomic Coordinates		Length	TIR	Distance from coding region [bp]		ORF accession number	Number of TA repeats flanking insertion
		Start:	End:			5’	3’
1	1	4380815	4382467	1652	48	0	0	MTR_1g015650	9	14
2	7	26544372	26545334	962	51	102	2868	-	4	5
3	1	13649186	13649899	713	47	0	0	MTR_8g057110	0	0
4	2	14599196	14599797	601	48	10352	295	-	12	14
5	1	1033380	1033956	576	47	0	0	Medtr1g007630	18	7
6	4	41264831	41265288	457	47	170	2578	-	22	2
7	3	18223259	18223707	448	47	0	0	MTR_3g057840	7	13
8	5	16783695	16784119	424	47	137	766	-	27	11
9	1	19426924	19427347	423	47	6523	3307	-	6	0
10	8	22934676	22935087	411	47	0	0	MTR_8g083260	11	12
11	0	-	-	399	47	-	-	-	37	7
12	0	-	-	380	47	-	-	-	4	3
13	2	324629	325009	380	23	2127	1368	-	0	0
14	0	-	-	348	47	-	-	-	12	8
15	4	29652790	29653137	347	47	0	0	MTR_4g086320	19	4
16	7	37954002	37954327	325	51	95	1634	-	3	0
17	2	30276415	30276731	316	43	2728	1091	-	3	3
18	1	27715413	27715713	300	51	151	7808	-	5	32
19	3	3418714	3419010	296	51	4374	12131	-	9	23
20	7	13437312	13437608	296	51	151	212	-	3	0
21	4	692984	693278	294	51	0	0	MTR_4g006300	18	13
22	7	14940151	14940443	292	51	1514	103	-	25	6
23	3	17191690	17191982	292	51	2111	2133	-	7	9
24	5	32026930	32027222	292	50	787	713	-	0	0
25	3	5637268	5637559	291	50	1442	4836	-	5	6
26	4	4245914	4246205	291	51	0	0	MTR_4g016770	10	10
27	7	5824584	5824875	291	50	1496	12412	-	11	21
28	0	-	-	291	51	-	-	-	11	10
29	8	6760811	6761102	291	51	543	1374	-	13	4
30	4	43688500	43688791	291	51	7119	5988	-	6	6
31	2	33205731	33206022	291	51	3746	1829	-	11	4
32	6	17819193	17819484	291	51	0	0	MTR_6g078850	10	8
33	4	12647420	12647711	291	51	7866	2783	-	21	9
34	3	34178326	34178616	290	50	12841	1654	-	8	28
35	7	17329989	17330279	290	51	3221	603	-	19	8
36	3	5631648	5631938	290	49	2930	268	-	29	27
37	3	8331974	8332264	290	51	0	0	MTR_3g027920	23	29
38	7	19913992	19914282	290	50	1288	774	-	6	25
39	8	9786828	9787118	290	52	856	3200	-	16	3
40	5	17178862	17179152	290	51	3719	13396	-	21	15
41	2	28907111	28907401	290	49	2014	1493	-	34	13
42	2	33628353	33628643	290	51	4849	1606	-	5	11
43	6	9471191	9471481	290	51	1450	12207	-	8	9
44	1	21330727	21331017	290	50	0	0	MTR_1g082720	27	31
45	4	6513348	6513638	290	51	252	509	-	24	6
46	3	28074161	28074450	289	53	602	1061	-	17	8
47	3	6371134	6371423	289	51	9527	4603	-	11	12
48	4	46196847	46197136	289	51	3397	369	-	5	33
49	5	15382791	15383080	289	51	843	708	-	30	21
50	0	-	-	289	52	-	-	-	10	15
51	4	26472243	26472532	289	52	5365	10500	-	8	5
52	3	7305768	7306056	288	51	0	0	MTR_3g025800	6	22
53	8	13982867	13983155	288	48	8936	2208	-	25	24
54	5	32696754	32697042	288	50	2512	1649	-	30	18
55	5	4479954	4480242	288	51	2484	3919	-	7	9
56	2	2697755	2698043	288	50	0	0	MTR_2g010930	12	19
57	6	18755469	18755757	288	51	310	3469	-	12	12
58	4	10475159	10475447	288	51	10486	1125	-	7	7
59	4	4135527	4135814	287	49	6023	6235	-	29	32
60	3	37297090	37297377	287	50	514	2018	-	3	20
61	7	9380564	9380851	287	48	0	0	MTR_7g032230	30	9
62	1	4862424	4862711	287	51	901	947	-	8	8
63	5	28314292	28314579	287	50	16307	3695	-	22	24
64	4	42018506	42018793	287	51	2196	1165	-	8	8
65	0	-	-	287	50	-	-	-	3	20
66	3	1028053	1028339	286	51	1000	1662	-	12	32
67	7	6513599	6513885	286	51	1505	4484	-	18	10
68	8	18971764	18972050	286	46	0	0	MTR_8g072340	5	11
69	5	36270595	36270881	286	47	616	293	-	3	8
70	6	5273844	5274130	286	49	2219	32998	-	12	4
71	0	-	-	286	51	-	-	-	9	4
72	3	21718797	21719082	285	51	94	4952	-	29	10
73	7	21098184	21098469	285	48	0	0	MTR_7g076700	11	5
74	5	32282961	32283246	285	49	2150	890	-	33	29
75	5	4481089	4481374	285	51	3619	2787	-	7	12
76	5	29667211	29667496	285	50	6055	1189	-	6	22
77	0	-	-	285	51	-	-	-	20	10
78	0	-	-	285	51	-	-	-	9	11
79	6	3342315	3342600	285	51	276	3042	-	17	4
80	1	18390839	18391124	285	51	1670	531	-	10	27
81	4	22537495	22537780	285	52	1812	16857	-	0	0
82	7	20791548	20791832	284	50	1893	6289	-	8	39
83	5	29687546	29687830	284	47	0	0	MTR_5g072170	9	3
84	0	-	-	284	49	-	-	-	3	2
85	7	27783947	27784230	283	47	7020	697	-	7	14
86	0	-	-	283	47	-	-	-	30	28
87	4	35841454	35841737	283	50	0	0	MTR_4g103560	8	18
88	5	2291671	2291954	283	48	526	5148	-	12	6
89	6	14504133	14504416	283	50	2809	4788	-	4	4
90	1	11813122	11813405	283	47	1099	14218	-	10	4
91	1	32965611	32965894	283	47	694	1222	-	6	4
92	3	1409333	1409615	282	47	0	0	MTR_3g008230	10	17
93	7	13360811	13361093	282	46	0	0	MTR_7g051650	23	10
94	7	2416545	2416827	282	47	4201	8133	-	31	26
95	5	1684371	1684653	282	47	1331	4282	-	20	11
96	5	27767302	27767584	282	52	2519	3923	-	0	0
97	1	12281444	12281726	282	47	275	792	-	7	4
98	1	6314194	6314476	282	46	9444	7087	-	7	5
99	1	32998777	32999059	282	48	370	4442	-	10	26
100	4	3815311	3815593	282	42	0	0	MTR_4g015640	0	0
101	3	40220704	40220985	281	43	97	3775	-	8	4
102	4	38076353	38076634	281	47	2679	3170	-	23	21
103	8	16569307	16569588	281	47	1037	1414	-	6	2
104	8	19026975	19027256	281	47	2023	3634	-	23	23
105	5	16995515	16995796	281	29	2288	553	-	6	4
106	5	22159812	22160093	281	49	1041	4226	-	10	21
107	5	13943589	13943870	281	47	2284	441	-	22	12
108	2	24387882	24388163	281	47	0	0	MTR_2g081230	28	14
109	4	21914631	21914912	281	47	429	1286	-	4	6
110	4	8510018	8510299	281	47	738	229	-	8	9
111	2	28905501	28905781	280	45	404	3113	-	7	7
112	2	27438130	27438410	280	47	5622	3388	-	24	11
113	1	34063510	34063790	280	47	4838	12301	-	8	11
114	1	10427033	10427313	280	47	339	761	-	0	3
115	1	33986703	33986983	280	47	0	0	MTR_1g116660	11	8
116	4	14400471	14400751	280	45	2654	4544	-	13	8
117	8	20534465	20534744	279	47	0	0	MTR_8g075830	10	11
118	6	7684233	7684511	278	47	2188	281	-	19	0
119	3	20578808	20579086	278	47	2214	18117	-	31	19
120	5	36456957	36457235	278	48	0	0	MTR_5g086700	13	13
121	2	13913982	13914260	278	47	0	0	MTR_2g038020	12	10
122	4	34027601	34027882	281	17	5319	61434	-	6	0
123	5	16806740	16807017	277	47	5737	1080	-	21	36
124	1	728776	729053	277	47	2010	528	-	7	14
125	7	1989215	1989491	276	47	452	8507	-	4	30
126	4	39590837	39591113	276	47	883	3851	-	3	13
127	1	15663619	15663895	276	48	1162	2804	-	17	5
128	7	5120337	5120612	275	48	1020	2414	-	28	3
129	2	4552100	4552375	275	49	1149	8142	-	38	18
130	6	14119704	14119977	273	48	13497	4338	-	31	6
131	3	3175282	3175553	271	47	6520	3817	-	3	11
132	7	13590056	13590327	271	48	1075	1356	-	4	41
133	5	6179287	6179557	270	48	4088	6737	-	11	5
134	0	-	-	271	51	-	-	-	10	20
135	7	658946	659215	269	48	3648	9370	-	4	8
136	7	4943196	4943463	267	47	3935	3016	-	6	9
137	5	6757389	6757656	267	51	1040	3770	-	27	5
138	0	-	-	267	41	-	-	-	3	18
139	2	17403796	17404062	266	48	10922	2880	-	7	0
140	2	6288435	6288700	265	51	663	4475	-	4	18
141	7	25442283	25442547	264	47	7549	309	-	11	6
142	5	11201464	11201728	264	34	1017	1697	-	23	37
143	3	1028367	1028630	263	40	1314	1371	-	12	0
144	5	3826917	3827180	263	47	7156	5380	-	13	0
145	3	22882394	22882656	262	44	2119	3070	-	8	5
146	1	12349304	12349566	262	47	1513	10693	-	5	7
147	1	13369038	13369299	261	49	686	1740	-	12	14
148	8	29284823	29285084	261	48	3439	1958	-	12	29
149	4	34027322	34027582	260	36	5040	61734	-	0	0
150	2	1861496	1861754	258	47	4391	9901	-	23	0
151	4	19768477	19768734	257	47	0	0	MTR_4g063160	35	10
152	8	1921802	1922056	254	51	2436	3612	-	0	6
153	5	7687169	7687421	252	36	846	2157	-	20	9
154	5	1714338	1714587	249	36	3393	2020	-	0	0
155	5	16807109	16807358	249	17	6106	739	-	3	10
156	7	35185815	35186063	248	16	1372	12105	-	12	8
157	7	18052052	18052299	247	47	5656	2790	-	7	40
158	6	10447056	10447303	247	47	0	0	MTR_6g051960	0	0
159	4	24475386	24475633	247	47	2767	922	-	7	14
160	3	11862658	11862904	246	47	1875	4368	-	20	7
161	8	5929831	5930077	246	47	0	0	MTR_8g023090	16	15
162	8	15513693	15513939	246	47	1445	1490	-	0	0
163	2	11822993	11823239	246	47	55	128	-	6	7
164	2	31705678	31705924	246	47	3980	1021	-	10	14
165	3	37181642	37181887	245	50	3365	254	-	24	16
166	4	38313594	38313839	245	46	2423	448	-	0	0
167	8	2223201	2223446	245	47	861	3468	-	6	25
168	5	38510067	38510312	245	48	465	3998	-	13	14
169	1	29993113	29993357	244	47	1258	475	-	29	28
170	1	26577727	26577969	242	36	6205	265	-	24	10
171	4	32008116	32008358	242	48	5121	1322	-	0	0
172	4	32151233	32151475	242	48	66696	23047	-	0	0
173	7	16793433	16793672	239	48	6349	3830	-	26	0
174	6	4043075	4043312	237	48	2442	2794	-	5	8
175	6	12531691	12531928	237	48	4682	3989	-	2	2
176	7	8030446	8030682	236	43	936	975	-	39	12
177	5	2458039	2458275	236	36	2040	5479	-	7	5
178	3	41337764	41337999	235	47	0	0	MTR_3g114520	0	5
179	3	26781800	26782033	233	47	0	0	MTR_3g083130	6	7
180	7	2113817	2114050	233	32	1425	2891	-	5	21
181	1	16312626	16312859	233	48	2364	7370	-	9	9
182	8	8474159	8474391	232	47	1305	3681	-	2	2
183	0	-	-	232	47	-	-	-	13	8
184	3	8331420	8331651	231	47	0	0	MTR_3g027920	5	14
185	3	41451819	41452050	231	47	84	516	-	12	4
186	7	14542296	14542527	231	47	9745	4580	-	28	0
187	8	6623347	6623578	231	47	5687	2842	-	0	0
188	5	6003908	6004139	231	47	1105	8231	-	17	10
189	2	15283547	15283778	231	47	0	0	MTR_2g042080	10	18
190	1	23888788	23889019	231	49	1133	5813	-	25	0
191	1	5647801	5648032	231	47	4020	20571	-	20	6
192	1	18142950	18143181	231	47	15	119	-	3	3
193	8	23508280	23508511	231	47	1068	7373	-	14	9
194	7	19350242	19350472	230	47	1722	7244	-	14	4
195	5	3703849	3704079	230	-	8049	2880	-	11	11
196	4	11718499	11718729	230	47	1208	3065	-	12	11
197	5	13284906	13285135	229	47	791	515	-	17	12
198	2	13475953	13476181	228	47	0	0	MTR_2g037020	2	4
199	5	22258758	22258984	226	47	1392	1652	-	4	6
200	5	10703762	10703988	226	-	1636	3750	-	21	10
201	5	37999710	37999936	226	47	1491	15454	-	12	4
202	8	27753116	27753342	226	47	2033	1582	-	3	5
203	7	1842676	1842901	225	47	2997	2589	-	37	11
204	1	4560973	4561198	225	47	761	22095	-	25	10
205	2	1687945	1688166	221	47	597	1372	-	6	12
206	0	-	-	221	47	-	-	-	30	9
207	7	10038757	10038974	217	47	1366	2747	-	2	27
208	7	9974299	9974516	217	47	5547	21731	-	31	6
209	6	15244312	15244525	213	47	49177	2995	-	4	2
210	7	11730456	11730667	211	47	0	0	MTR_7g045370	22	7
211	2	879787	879998	211	47	170	4663	-	0	33
212	4	25812316	25812527	211	47	0	0	MTR_4g078490	5	2
213	5	30239948	30240156	208	47	2116	935	-	2	2
214	7	29848759	29848965	206	47	13007	249	-	25	4
215	8	32197166	32197369	203	47	358	3588	-	3	4
216	0	-	-	202	47	-	-	-	0	11
217	2	1408992	1409189	197	51	1234	3655	-	2	4
218	0	-	-	198	46	-	-	-	29	19
