# Supplementary material for: MuTAnT: a family of Mutator-like transposable elements targeting TA microsatellites in Medicago truncatula
Source: Genetica. 2015 May 17;143(4):433–40. doi: 10.1007/s10709-015-9842-5 (PMC4486113; doi:10.1007/s10709-015-9842-5)
Supplement: Supplementary file 3 — Sequence of AutoMuTAnT and consensus sequences of MuTAnT1 and MuTAnT2. (FAS 5 kb) [file 10709_2015_9842_MOESM3_ESM.fas]

>AutoMuTAnT
GGGGTTTGCTACAATAGACCCACTCATTTTCATGAAGGTCTATTTTAGCAACCTGCACCT
TTTCACTTGGACACAAATGCCCAAGTTTTTGTTTTTCAGGAAATTAAAACGGAAGGGTAA
AACGGTAATTAGCTGTTCTTTCTTTCTTTCTTTCTTTCTAATTTTTCTTCTAATGTCCGT
CGTTCTCCCTCTTCCAATTTTTTATCCCTCTTTGTCCTTCTCTCACCAAATCTCCATCTA
TTCATCAACAATTCCTTATCATGAATCTTCTGAATTTTCGACCTCTTCTCTTAGTCATGT
TTTCGATATCTGTTTTATAGAGAAACAGCTAAAACCCTAAATCCCAAAAACACATAAATT
AGTCATGATTTATTATTTTTGATTTGGGATTTCAGTTTCCAATTTCGGCTTTATCATCCC
ATTGTATCTCTCATCTCAGTTGCGTCGTCCCATTGAAAACTTGTTTCCTACTTTGGACTC
TGCAAAAGGAATTGTGAATTTTGGTAACAATTCTGAATTTTAGAAGCAATAGTGGTTCTA
CAAATGATTTTTTTGTTGAATTTTGATTAATTTCGGGTGCTACATATCAACAAAGAAAAT
GGAAAAGAAGAGCTATATTGAGTTATTATTACTGTCATGGTTGGAAATTGTATACATGTG
TTCCGCAAGAATGTTTGTGTTGTGAGGAAGTAGCATTAGTGTCATTCTGAGATGTGTGGA
TTTTGCAAGACTTGGTGGCTGTTATTAACCAAGGCTGACTATTACACAGTATCCTGGGTT
TTCTTTTCTCTAGTGTGCTGATGTTTGTGCTATAATCCTATTGTGAGTACTGGGAGCTGG
TGTTGAAGAAATTTTATGCTCGGCTGGGTTTGGAGGATTTAACAAGGCTATTGTTGTTTT
TGGTTTCGGCTACCTTATTAAACCCTTAGTATAAAATAGCATCAAAATTAATTTTGGTTG
TGGGTAACTTTTGGTTTGGAGTTTTATGGTTTCAGGTGTTTGTATTGTTTGTATTTGGTG
TTCCGTCTATATGCGGCACCTATTGTTTGTATTGATGATGTATGTTACATTAGCTATCGA
AATGATGCATGTAATTTGGCATACCTTATGCCCGTAGTTTTTATTAATGAGAATAGAGTT
TAACTATTGATGCCAACACATTGCTATATCAGTTTCTTTTGTATTATAATTTATTAGTTT
CAGTTAACTATTGATGGCTTCACCGTTTGCATTTGATTTTTGCAAAAAAGATTCAACATT
TGTATCATTACTGCAATATTTTTGCAAACACATGAAAGCTTGCTGGCAGCTAAACTGCAC
AATAGCAGCTGCTGGACAGCAGAAAAACCTGCTAAAAAATGCAGGAAAAACAACTCCGGA
CATACATGCCAAGCCCACCAAAACCCAAGGCATCCACCATACCAAAAGGGTTGTACATGT
TAGGTTTTTTCCGTTAAAACTAACAAGATTAATTAGTGACATGTTTCAATTCTCAATGAT
AGAATAATCTTCTGCTATCAATTCTCAATATCAAACTAATAATAACAGTACCATAATTCA
ATGTTGTGAAACAATCAGGTCTTACATAGTGTCAAAACACTTAAACAACAAGCCAAAACA
TAAATCCACAATCACCAACAGCAGCAGCAGCAAGAAGAGCCCCCCCAAAAAAAAAATAAA
AAAATAACAAACAGCCATTGCAGCAACAACAAACGGCAACAGTAAGTACAACACCAGCAG
CAGCAGTAGCAACAACAAACAACAGCAGCAGCAACAACATATCTCACTATTAAGATGATT
TTCTCCAACCCTTCATCCTCCTAACAAAGAACCAGGAAAAAAAATTCAAATTTTCAATAT
AAACATTCAATAAGATTGTGTACTTCAAAAATAAATACCTCAAATAAAAAAAAACTTAAC
TTATTAGGAGATTGAGAAGGTAATGCTTCAATATTTTTCTTTTTATTTGGACAATTCCTC
GAGTCATGATCAGTTCCACCACAATTTGGAACATGACAATGACGAGGTTTCTTTGCAATT
TCAACTCCTCCTTTTAGCCTTGATCCTTTTGGTCGACCTTTTGTTTTTGAAGGTAAAGGA
TTTTCAACATTCAACTCATCATTATCTGGAACCGTAGAATCAACACCCACCAACTTTTCT
TCAATTTCAGGCATGGCTTTAATCACTTGAATGGCTTTCTCTAACTCTCTAGTTGCAGCT
TGTTCTCGTAATTTTGTCTTCAACGATTCAATTTCTAGACTTTGAATTAAGGACCTAAAC
TTAACAAGCGAGCCACCATTGTTGTTAATCATGTGACTAGATTTTGGAATCAATGAACTT
TCTTGTCTCCAACGAAGAGGAAGATACTTGGAAGGGAGGGTAAAATAATTTTTCATCACA
AGCACCCGAAAAGCATGTCTACATAATATCCCAGTAAATTCAAATTCCTTGCAAGAACAA
TGGATTGATTCATTTTCTTGTATCCAACTTACAAAGCGGCCTCCGTCACTTTTGGTATGA
TGTCGCACAATGAATACACTATTATTAGTTTCAGTTGCCGCATATTTTGTAGACAACTCA
ATCTCATGTTGAATCAACTTAAAGGCATAAGGTGTAAGAATAGATGCGGCATGTTCCTCA
ATAGGAAAACACGTTCTAATACGAGGATTATGGTACTTTTGGCGCATTCTTGCTTCTTCT
CCAGCTTGATTTCTAATGTTAACAGCAACCCCAACCTGCACAACAATATATTAATTATTA
GTAAATTAAAACTAATAATTATATGCATCTTACTAGAGAAAAATCAATTAACTCAATTAA
TTTCTTACTTGATTTATGAAATCAGTCAGACTTGTATTGGCTCCCAAGAATCTTTTTATA
TATGAATTTATAGATTCTGAACGTCCAGTTGTAGTCATTCCAGCAAAAAAGAAGTCCTTC
AAATAAGCTAGTGCCCAAAATTGACGAAGCGAATAGAGCAGGTCAATATGGTTATCCTTG
CTAAGACAAAAATGTTCAACCATCAATTTCCATTCCCTCTCAAAATCATCTTCACATTCT
AAATGGTATAATCGATAAAACTCATCTTTAAAATCATCGTATCTCGACCCTAATGGAAGA
GAAAACCAAGTTGGTAACTTTGCCAGGATATGCCATATGCAAAATGCATGTTTTGTGTTT
GGTAATTCCATTGAAATAGCTTCTTTCATTGCAAGATCTTGATCTGTAAGAATTGTTTGT
GGATATTTTCCTTTAACAAAACTAAGAAAAGTCTGAAAATACAAAAAATGTAAAATAACT
TACTAAAAACTCAAATTTATTGAGAAATGATAACCTCAAATAAATAGAAATATACCTTTA
TAGCCCATGTAAAGGAAGGAATCTTCTCATTTTTCAATAGAACACAACCAAAGAAAATGG
AATTGCCATGATTATCGACCCCAACCAAAATTCCAAGCGGCATTTCGTAACGATTTATTC
GATAAGTGGTATCAAAAACAATCACATCTCCGAAGGCTTCATATGCTCGAATTGAATCAC
CAAATGCCCAAATAATATGCTCCAATTTGTTATTTTCATCGATTGAAAATTCATACTCAA
ATGCATTATCTGCATCTTTAAGACTTTTACATAATTTGAGAACATTTGAAGCATCAAATT
CTTTACCAATACCACTTTGAGATTGAATGAAATTTCTAATGTCTTTATCCAAAAATGGAA
GATTTCCGGCATCTATGTTTTTCTCTAACTCAAGCACTCTAATTATCAAACTAACAGAAC
AACCAGCTTTTGACAACAAAAGAATACGATCTTGATCAATAGTTGGAATACTTCGATAAG
CAGGAAGAAATTTAACCTCTTTATCATCTAATAACTCATGGTTATGATTATTATTAAAAT
ATTTCACCACCCATTTTTTCTCAGAGTTAATTGTTGTTATATTCACCAACAATTTAGCAC
CACAATTACATCTTGACGACTTCCGTTTCCTTTTACCTTCCACTTCATTATCTTTGTCTA
CGCTAATAGTACCAGCACGATGACAAACAAACTCTCTTTTATAAACACCTAATGGATTAT
CATCCGACTGATTCTTAATAGATTTGTAAACATGATGACGTCTAATTGAAAAACCATTTT
TTCGCGCAAACAAACAGTAAAAATTGTAAGCCTCATCATCACTGTTAAATACCTTTCCTT
CATAAAGAACACCATCATCAATGTGATTGGCTTGAGGTAAAGGTCCATGTTGTGGCTCTG
GTACAGTGGTCAGAGAATCTATTATTTCATCATCTTCATATTCCAAGGACCCATCAATGG
CCTCATTTCTTCCCTCCGATGACATAACTATCTCAATTTAAACCTGAATAGCATTGGCAA
GAACAATTATAAATTACCCAAAAAGAGAAGAAATAAAATCACAATATAGATTAAACAAAG
AAAAAGAAAAAGCAAATTGTTAAATTAAGACACAGTAGCAGGGGTATACCTTTTCTTCAG
TAAAAGAATTGTTGCATTTGATTTTGGGATTTAGGGTTTTAGCTGTTTCTCTATAAAACA
GATATCGAAAACATGACTAAGAGAAGAGGTCGAAAATTCAGAAGATTCATGATAAGGAAT
TGTTGATGAATAGATGGAGATTTGGTGAGAGAAGGACAAAGAGGGATAAAAAATTGGAAG
AGGGAGAACGACGGACATGAGAAGAAAAATTAGAAAGAAAGAAAGAAAGAAAGAAAGAAC
AGCTAATTACCGTTTTACCCTTCCGTTTTAATTTCCTGAAAAACAAAAACTTGGGCATTT
GTGTCCAAGTGAAAAGGTGCAGGTTGCTAAAATAGACCTTCATGAAAATGAGTGGGTCTA
TTGTAGCAAACCCC
>MuTAnT subfamily A
GGGGTTTGCTAGGATACACCCACTAGTTTTTATTAAGGTGTGTTTTAGCAAAGATATAAC
TAAAAAGTTGTTAAATACACCTTAAGGTGAATGTTGCTAAAACACACCTTCTAAAAAATA
AGTGGGTGTATGTTAGCAACTCCTATAGGCATTTGCTAGAATACACCCACTTATTTTTTA
GAAGGTGTGTTTTAGCAAGTTATAACTAAAAAGTAGTTAAATACACCTTAAGGTGTAGCT
TGCTAAAACACTCCCACATAAAAACTAGTGGGTGTGTTCTAGCAAATCCC
>MuTAnT subfamily B
GGGATTTGCTAGAACACACCCACTAGTTTTTATGTGGGAGTGTTTTAGCAAGTTATAACT
AAAAAGTTAATAAATACACCTTAAGGTGTATGTTGCTATAACACACCTTCTAAAAAAACA
AGTGGGTGTGTTCTAGCAAATCCTATAGGCATTTGCTAGAATACACCCACTTATTTTTTA
GAAGGAGTATTTTAGCAAGTGAATAACTAAAAAGTGGTTAAATACACCTTAAGGTGTAGC
TTTGCTAAAACACTCCCACATAAAAACTAGTGGGTGTGTTCTAGCAAACCCC
